# Supplementary material for: Characterization of Novel Pathogenic Variants Causing Pyridox(am)ine 5′-Phosphate Oxidase-Dependent Epilepsy
Source: Int J Mol Sci. 2021 Nov 6;22(21):12013. doi: 10.3390/ijms222112013 (PMC8584306; doi:10.3390/ijms222112013)
Supplement: Supplementary file 1 [file ijms-22-12013-s001.zip]

Archive with 1 entries (1 files):
- ijms-1452964-supplementary.pdf
